# Supplementary material for: Genotyping-by-Sequencing Analysis Reveals Associations between Agronomic and Oil Traits in Gamma Ray-Derived Mutant Rapeseed (Brassica napus L.)
Source: Plants (Basel). 2024 Jun 6;13(11):1576. doi: 10.3390/plants13111576 (PMC11174930; doi:10.3390/plants13111576)
Supplement: Supplementary file 1 [file plants-13-01576-s001.zip]

Archive with 1 entries (1 files):
- plants-3026419-supplementary.xlsx
