# Supplementary material for: Genotyping-by-Sequencing Analysis Reveals Associations between Agronomic and Oil Traits in Gamma Ray-Derived Mutant Rapeseed (Brassica napus L.)
Source: Plants (Basel). 2024 Jun 6;13(11):1576. doi: 10.3390/plants13111576 (PMC11174930; doi:10.3390/plants13111576)
Supplement: Supplementary file 1 [file plants-13-01576-s001.zip › plants-3026419-supplementary.xlsx]

## Sheet: Sheet1
Table S1. Characterization of 95 gamma-ray-derived rapeseed mutant, including original cultivar 'Tamra'
	crude fat	16:0	16:1	18:0	18:1	18:2	18:3	20:1	22:1	PH	Ear	TSW	Yield
Tamra	40.16	5.485	-	1.9	65.51	20.495	5.61	1	-	163.5	55.5	3.8	309.4
Tr1	37.55	2.255	-	0.525	53.79	9.51	5.78	11.5	16.61	160.5	54.5	3.7	346.1
Tr1-1	34.76	2.135	-	0.605	55.845	7.86333	5.33	10.8	17.405	151	50.5	4	303
Tr1-2	36.72	2.44	-	0.55	54.87	16.565	5.705	8.4	11.46	153.5	49	4	254
Tr2-late	38.66	3.015	0.16	1.135	72.9	11.0133	3.035	5.6	3.14	159.5	50	5	342
Tr2-1	38.29	3.46	-	1.395	69.535	11.44	3.615	6.6	3.975	158	57.5	3.7	374
Tr2-2	39.5	9.04	-	1.135	54.97	21.835	5.36	4.5	3.16	134	56	4	290
Tr2-3	35.18	9.03	-	1.025	55.1	22.035	5.305	4.2	3.355	171	62.5	4	377
Tr3	38.01	2.45176	-	0.487142	78.6674	11.9826	5.04226	1	0.366176	162	57	3.5	384
Tr4	35.6	2.23859	-	0.478434	81.7305	10.5349	4.31718	0.7	-	151	56	3.7	238
Tr4-2	39.2	3.835	-	1.185	69.665	17.17	7.17	1	0.0833333	160	58.5	3.9	393
Tr5	38.61	2.38592	-	0.350468	79.4296	13.7556	3.24965	0.7	0.159624	147.7	62	3.9	151
Tr5-1	40.41	0.875	-	0.16	74.405	19.65	4.28	0.6	-	154	59	4	369
Tr5-3	39.03	10.225	0.756667	2.845	42.6633	29.07	13.72	0.8	0.26	155.3	58.5	4	353
Tr6	38.79	2.085	-	0.385	40.63	23.535	7.57	8.5	17.33	158	53	4.3	393
Tr7	37.8	2.72271	-	0.397366	78.6952	13.1993	3.79915	0.9	0.307309	157	52.5	4.1	395
Tr14-6	35.35	4.42	0.15	2.66	67.455	17.31	7.015	1	-	161	57	4.1	368.7
Tr14-8	40.29	4.52	0.186667	2.71	66.275	17.42	0.605	0.6	1.045	167.3	59	3.9	378
Tr14-9	40.53	5.01	0.315	1.57	64.55	19.835	7.51	1.2	-	161	58.5	4.6	350
Tr14-10	38.95	4.17	0.19	2.71	67.395	16.805	0.545	0.6	0.99	163.7	61.5	4.3	329
Tr14-11	39.4	4.455	-	1.88	68.35	18.13	6.325	0.9	-	150	52.5	4.3	341
Tr14-13	38.25	5.725	-	1.92	65.275	20.585	5.615	0.9	-	158	59	3.9	382
Tr14-16	36.99	4.52	-	1.77	67.93	18.01	0.431667	6.4	0.965	162.7	63.5	5.2	384
Tr14-20	40.93	5.76	0.236667	2.135	64.56	20.655	5.685	1	-	151	58	4.3	316
Tr18-4	38.43	4.2	0.27	1.68	66.23	18.675	7.725	1.2	-	159	60	4.2	381
Tr18-5	39.42	4.195	0.3	1.56	66.86	18.31	7.695	1.1	-	170.5	72.5	4.3	397
Tr18-7	39.55	9.16	0.325	2.33	60.155	20.93	6.59	0.5	-	163.3	59	4.1	379.3
Tr25-5	40.14	5.935	0.2	2.305	64.29	16.445	8.37	2	0.44	142.3	51.5	5.1	243
Tr25-6	40.31	6.44	0.215	2.16	53.935	24.935	10.715	1.6	-	159	60	4.4	226
Tr25-7	40.1	8.97801	0.301471	3.74289	40.6288	31.1922	10.7288	3.2	1.20468	143.3	48	3.9	231
Tr25-9	39.96	10.2479	0.36642	3.84225	39.9417	26.9386	14.6794	3.2	0.807942	153.5	71	4.2	226
Tr25-10	40.28	3.625	0.095	1.54	70.725	15.255	7.555	1.2	-	160	59	4.5	274
Tr25-11	37.92	8.105	0.23	2.47	52.75	23.125	11.125	2.2	-	160	63	3.8	371
Tr25-12	37.81	8.46034	0.506667	3.31854	48.0297	28.1836	11.502	-	-	146.5	55.5	3.7	215
Tr25-14	39.34	5.59	0.165	1.765	67.065	16.22	7.4	1.5	0.285	175	57.5	4.4	378
Tr25-16	37.86	9.04	0.29	4.415	48.57	24.715	10.795	2.2	-	143.5	55.5	3.6	226
Tr38-4	38.36	8.455	-	3.715	49.58	26.19	10.13	1.9	-	157.5	77	4.1	398
Tr38-7	35.47	7.305	-	2.03	66.415	18.97	5.28	-	-	160.5	77.5	4	377
Tr38-9	36.86	6.25	-	1.985	66.1	18.71	5.81	1.2	-	164	60.5	3.6	392
Tr38-16	39.56	7.56	0.69	1.52	60.415	25.075	4.74	-	-	147.7	49	4.1	387
Tr38-17	40.19	7.35	-	1.385	64.285	22	4.98	-	-	148	65	3.7	391
Tr65-7	38.9	8.265	-	1.39	66.205	20.11	4.03	-	-	151	63.5	4.1	233
Tr65-9	38.15	7.39	-	2.085	66.115	19.1	5.31	-	-	164	61	3.7	284
Tr65-10	40.21	7.315	0.61	1.635	63.75	21.74	4.95	-	-	170	75.5	4.5	397
Tr65-11	38.07	7.2	0.16	1.255	60.43	25.255	5.005	0.7	-	148	62	4.3	333
Tr138-L	39.13	5.895	0.3	1.93	68.3	17.565	5.265	0.8	-	170	45	2.8	234
Tr138-8	39.24	4.155	-	1.655	68.07	17.42	7.765	0.9	-	163	61	4	388
Tr138-9	39.08	4.14	-	1.61	67.875	17.59	7.75	1	-	148	61	4.3	198
Tr138-10	39.95	5.165	0.18	1.92	62.32	22.095	7.33	1	-	160.3	61.5	4.4	269
Tr138-11	39.42	7.965	0.236667	1.765	60.64	23.72	5.065	0.6	-	148.3	56	4.1	197
Tr138-12	39.82	8.06	-	1.855	60.96	23.41	5.035	0.7	-	151	66	3.8	222
Tr138-13	40.26	6.96	-	1.745	51.29	21.02	5.475	8.3	5.255	158	63.5	4	382
Tr138-14	39.51	5.11	0.156667	1.715	62.655	20.63	8.41	1.3	-	164	67.5	4	215
Tr138-15	39.15	8.9	0.3	3.71	38.575	33.4933	10.635	3.2	1.195	160	66	4	380
Tr138-18	40.19	5.93	0.27	2.195	60.12	22.59	7.76	1.1	-	148	58	4.2	384
Tr138-19	38.07	6.205	-	1.36	58.825	21.725	10.52	1.4	-	156	64	4.4	376
Tr138-20	39.35	4.245	0.126667	1.98	69.22	16.39	6.97	1.1	-	162	66.5	4.5	281
Tr138-21	38.87	6.875	-	1.325	44.515	24.7	6.77	7.3	8.56	155	51	4.3	204
Tr138-22	36.65	5.55	0.22	2.45	60.895	21.62	6.49	2	0.755	157	67	2.9	179
Tr138-23	36.5	6.76	-	1.445	50.41	21.445	5.485	8.8	5.69	160	61	3.9	236
Tr6-1-1	38.55	3.46	0.12	0.58	68.785	21.235	5.035	0.6	0.17	160	69	4.1	313
Tr6-1-2	38.56	3.945	-	0.9	44.475	20.34	8.11	10	12.255	173.7	63	4.1	376
Tr6-1-3	39.24	3.995	0.116667	0.475	54.83	17.695	8.925	8.8	5.145	154	62	4.7	184
Tr6-1-4	36.2	3.09	-	0.875	53.53	15.79	7.155	8.6	10.995	166	61	3.8	380
Tr6-11-1	38.63	3.225	0.14	0.76	64.205	24.87	5.18	1.1	0.525	160	64.5	5.4	221
Tr8-3-1	38.6	3.465	0.123333	0.77	70.35	18.985	4.995	1	0.325	152	35	4.3	230
Tr8-3-2	38.29	3.035	0.12	0.815	69.345	19.155	6.41	0.8	0.28	150.5	60.5	4.3	383
Tr8-3-3	39.7	3.135	0.586667	0.6	20.925	7.655	9.77	10	10.44	153	61.5	4	278
Tr8-5-1	40.98	3.465	0.115	0.735	59.225	18.51	8.59	6.5	2.84	160	60	4	337
Tr8-7-1	38.19	2.955	-	0.705	50.415	19.8733	7.29	8.7	9.87	150.5	61	4.9	156
Tr14-1	34.99	5	-	1.73	32.43	15.275	8.905	13.1	23.59	161	65	5.1	392
Tr14-1-1	36.93	8.89	0.65	2.51	50.06	25.27	11.97	0.7	-	157	66	4.8	393
Tr14-1-3	38.23	10.5	0.46	2.73	53.58	24.435	7.68	0.6	-	155	58.5	4.8	307.01
Tr14-2	29.68	3.92	-	1.77	42.88	17.475	7.865	12	14.14	150	64.5	4.4	198
Tr14-3	28.83	4.47	-	1.53	41.165	16.785	6.31	13	16.72	174	61	4.3	144
Tr14-4	33.35	6.41	-	0.89	60.71	18.7	10.225	1.4	1.7	159	57	4.3	392
Tr14-5	24.07	1.4	-	0.32	32.76	17.3683	8.715	11.7	29.1183	164	58	3.7	327
Tr18-1	39.29	4.75	0.155	0.945	66.475	21.865	5.135	0.7	-	151	61.5	3.8	228
Tr18-2	21.31	6.015	0.41	1.815	66.295	18.22	6.24	1	-	148.5	64.5	5.2	245
Tr25-1	24.06	7.08	-	1.15	44.67	24.92	6.87	7.1	8.19	155	57	4.8	188
Tr25-2	26.76	6.545	-	2.29	62.725	18.635	8.445	1.4	-	160	57.5	5.2	224
Tr25-3	28.6	5.73	0.26	1.97	68.1733	16.62	6.51167	0.8	0.785	170	57.5	4.2	395
Tr38-1	29.01	9.22	-	0.823333	48.5717	29.4633	10.885	1	-	141	58	5	181
Tr38-2	28.88	4.6	-	1.7	51.205	17.1	6.155	10.7	8.545	158	55	3.7	168
Tr65-1	36.33	4.545	-	0.185	66.685	17.525	7.285	1.1	-	166.5	62	4	397
Tr65-2	37.88	5.045	-	0.145	69.59	15.725	6.46	1.4	-	159	54	4.1	259
Tr138-1	35.14	7.095	-	0.206667	56.38	19.875	11.615	2.8	-	163	57.5	4.3	145
Tr138-2	38.16	5.555	-	0.22	60.675	23.865	6.95	1	-	160.5	62	3.7	346
Tr138-3	33.04	7.39	0.396667	1.01	62.675	19.375	8.27	0.9	-	157.5	59	4.6	393
Tr138-4	34.38	6.18	0.216667	1.26	58.63	23.24	8.675	1.1	0.685	164.5	59.5	4.2	373.7
Tr6-1	37.56	7.06	0.176667	2.18	65.78	17.33	7.125	0.4	-	160	66	4.3	377
Tr6-3	37.04	5.605	0.236667	1.945	59.925	24.125	7.165	1	0.543333	162	63	4.2	344
Tr6-4	39.25	4.535	-	0.255	71.09	71.09	5.555	0.9	0.87	169.5	58	5.3	377
Tr6-5	40.17	8.335	-	1.925	53.995	25.67	8.6	0.6	0.9	159.5	56.5	4.2	393
Tr8-1	31.93	3.63	-	1.54	70.8	15.265	7.56	1.2	-	158.5	60.5	4.2	228
Tr8-3	40	5.845	-	1.68	65.265	17.57	8.505	1.1	-	157	60.5	3.5	188
